# Supplementary material for: Mitochondrial DNA hyperdiversity and its potential causes in the marine periwinkle Melarhaphe neritoides (Mollusca: Gastropoda)
Source: PeerJ. 2016 Oct 5;4:e2549. doi: 10.7717/peerj.2549 (PMC5068447; doi:10.7717/peerj.2549)
Supplement: Table S1 [file peerj-04-2549-s001.xlsx]

## Sheet: Blad1
Genus	species	phyla	DNA	πsyn	references
Martes	flavigula	Chordata	mitochondrial	0.3527	James et al. 2016
Petaurista	alborufus	Chordata	mitochondrial	0.3226	James et al. 2016
Etheostoma	virgatum	Chordata	mitochondrial	0.2859	James et al. 2016
Liparthrum	pilosum	Arthropoda	mitochondrial	0.2633	James et al. 2016
Andropadus	tephrolaemus	Chordata	mitochondrial	0.2611	James et al. 2016
Vesicomya	kuroshimana	Mollusca	mitochondrial	0.2562	James et al. 2016
Podarcis	hispanica	Chordata	mitochondrial	0.2429	James et al. 2016
Nectarinia	mediocris	Chordata	mitochondrial	0.2392	James et al. 2016
Notropis	sabinae	Chordata	mitochondrial	0.2266	James et al. 2016
Eurycea	multiplicata	Chordata	mitochondrial	0.2242	James et al. 2016
Eliurus	webbi	Chordata	mitochondrial	0.2215	James et al. 2016
Lacerta	tangitana	Chordata	mitochondrial	0.2189	James et al. 2016
Lefua	echigonia	Chordata	mitochondrial	0.2176	James et al. 2016
Spermophilus	citellus	Chordata	mitochondrial	0.2143	James et al. 2016
Scartomyzon	congestus	Chordata	mitochondrial	0.2133	James et al. 2016
Anolis	marmoratus	Chordata	mitochondrial	0.2076	James et al. 2016
Tarentola	boettgeri	Chordata	mitochondrial	0.2055	James et al. 2016
Pogonomyrmex	rugosus	Arthropoda	mitochondrial	0.2051	James et al. 2016
Proctoporus	unsaacae	Chordata	mitochondrial	0.204	James et al. 2016
Gymnogobius	castaneus	Chordata	mitochondrial	0.2036	James et al. 2016
Carlia	rubrigularis	Chordata	mitochondrial	0.2011	James et al. 2016
Podarcis	vaucheri	Chordata	mitochondrial	0.2001	James et al. 2016
Spermophilus	townsendi	Chordata	mitochondrial	0.1992	James et al. 2016
Lonchophylla	thomasi	Chordata	mitochondrial	0.1944	James et al. 2016
Carollia	castanea	Chordata	mitochondrial	0.189	James et al. 2016
Eurycea	spelaeus	Chordata	mitochondrial	0.1885	James et al. 2016
Neotoma	albigula	Chordata	mitochondrial	0.1871	James et al. 2016
Cratogeomys	tylorhinus	Chordata	mitochondrial	0.1855	James et al. 2016
Semnopithecus	entellus	Chordata	mitochondrial	0.1816	James et al. 2016
Cratogeomys	gymnurus	Chordata	mitochondrial	0.1812	James et al. 2016
Astyanax	fasciatus	Chordata	mitochondrial	0.179	James et al. 2016
Tangara	gyrola	Chordata	mitochondrial	0.178	James et al. 2016
Cratogeomys	fumosus	Chordata	mitochondrial	0.1764	James et al. 2016
Pogonomyrmex	barbatus	Arthropoda	mitochondrial	0.1761	James et al. 2016
Lepidiota	negatoria	Arthropoda	mitochondrial	0.1742	James et al. 2016
Philoria	loveridgei	Chordata	mitochondrial	0.1742	James et al. 2016
Procavia	capensis	Chordata	mitochondrial	0.1739	James et al. 2016
Myotis	blythii	Chordata	mitochondrial	0.1736	James et al. 2016
Mabuya	fogoensis	Chordata	mitochondrial	0.1711	James et al. 2016
Icterus	dominicensis	Chordata	mitochondrial	0.17	James et al. 2016
Cherax	quinquecarinatus	Arthropoda	mitochondrial	0.1697	James et al. 2016
Eliurus	minor	Chordata	mitochondrial	0.1689	James et al. 2016
Bufo	punctatus	Chordata	mitochondrial	0.1681	James et al. 2016
Bulinus	forskalii	Mollusca	mitochondrial	0.1668	James et al. 2016
Lepus	oiostolus	Chordata	mitochondrial	0.1666	James et al. 2016
Anolis	punctatus	Chordata	mitochondrial	0.1631	James et al. 2016
Cratogeomys	merriami	Chordata	mitochondrial	0.1623	James et al. 2016
Celatoblatta	montana	Arthropoda	mitochondrial	0.1615	James et al. 2016
Aphanarthrum	bicolor	Arthropoda	mitochondrial	0.1612	James et al. 2016
Hypseleotris	klunzingeri	Chordata	mitochondrial	0.1572	James et al. 2016
Proctoporus	guentheri	Chordata	mitochondrial	0.1548	James et al. 2016
Hypocnemis	cantator	Chordata	mitochondrial	0.1537	James et al. 2016
Glossophaga	soricina	Chordata	mitochondrial	0.1517	James et al. 2016
Phrynocephalus	vlangalii	Chordata	mitochondrial	0.1509	James et al. 2016
Solea	senegalensis	Chordata	mitochondrial	0.15	James et al. 2016
Pyrgulopsis	intermedia	Mollusca	mitochondrial	0.1481	James et al. 2016
Tarentola	darwini	Chordata	mitochondrial	0.1462	James et al. 2016
Xiphorhynchus	ocellatus	Chordata	mitochondrial	0.1459	James et al. 2016
Baiomys	musculus	Chordata	mitochondrial	0.1457	James et al. 2016
Cacicus	uropygialis	Chordata	mitochondrial	0.1446	James et al. 2016
Lachesis	muta	Chordata	mitochondrial	0.1441	James et al. 2016
Neochlamisus	bebbianae	Arthropoda	mitochondrial	0.1435	James et al. 2016
Mabuya	spinalis	Chordata	mitochondrial	0.1415	James et al. 2016
Caenorhabditis	brenneri	Nematoda	nuclear	0.141	Dey et al. 2013
Tarentola	caboverdianus	Chordata	mitochondrial	0.1395	James et al. 2016
Noturus	gyrinus	Chordata	mitochondrial	0.1392	James et al. 2016
Maoricicada	mangu	Arthropoda	mitochondrial	0.1391	James et al. 2016
Thamnophis	elegans	Chordata	mitochondrial	0.1389	James et al. 2016
Neochlamisus	platani	Arthropoda	mitochondrial	0.1385	James et al. 2016
Eurycea	tynerensis	Chordata	mitochondrial	0.1383	James et al. 2016
Darevskia	raddei	Chordata	mitochondrial	0.1382	James et al. 2016
Caenorhabditis	sp 5	Nematoda	mitochondrial	0.138	Cutter et al. 2012
Spermophilus	erythrogenys	Chordata	mitochondrial	0.1373	James et al. 2016
Timema	podura	Arthropoda	mitochondrial	0.1367	James et al. 2016
Aegotheles	bennettii	Chordata	mitochondrial	0.1366	James et al. 2016
Coscinasterias	muricata	Echinodermata	mitochondrial	0.1362	James et al. 2016
Gazella	subgutturosa	Chordata	mitochondrial	0.1346	James et al. 2016
Roeboides	occidentalis	Chordata	mitochondrial	0.1338	James et al. 2016
Ascaphus	truei	Chordata	mitochondrial	0.1323	James et al. 2016
Bacillus	grandii	Arthropoda	mitochondrial	0.1319	James et al. 2016
Aphanarthrum	piscatorium	Arthropoda	mitochondrial	0.1318	James et al. 2016
Gymnogobius	taranetzi	Chordata	mitochondrial	0.1287	James et al. 2016
Mogera	wogura	Chordata	mitochondrial	0.1266	James et al. 2016
Ciona	savignyi	Chordata	nuclear	0.126	Small et al. 2007
Nothopsyche	ruficollis	Arthropoda	mitochondrial	0.1252	James et al. 2016
Microtus	guentheri	Chordata	mitochondrial	0.1247	James et al. 2016
Pongo	pygmaeus	Chordata	mitochondrial	0.121	James et al. 2016
Andropadus	masukuensis	Chordata	mitochondrial	0.1204	James et al. 2016
Tanakia	lanceolata	Chordata	mitochondrial	0.1204	James et al. 2016
Lacerta	lepida	Chordata	mitochondrial	0.1188	James et al. 2016
Microtus	savii	Chordata	mitochondrial	0.1176	James et al. 2016
Glyphorynchus	spirurus	Chordata	mitochondrial	0.1164	James et al. 2016
Trinomys	gratiosus	Chordata	mitochondrial	0.1162	James et al. 2016
Tanakia	limbata	Chordata	mitochondrial	0.1161	James et al. 2016
Pseudotylosurus	angusticeps	Chordata	mitochondrial	0.1157	James et al. 2016
Eothenomys	smithii	Chordata	mitochondrial	0.1152	James et al. 2016
Plethodon	elongatus	Chordata	mitochondrial	0.1149	James et al. 2016
Salamandra	algira	Chordata	mitochondrial	0.114	James et al. 2016
Pituophis	catenifer	Chordata	mitochondrial	0.1128	James et al. 2016
Palpopleura	portia	Arthropoda	mitochondrial	0.112	James et al. 2016
Microlophus	albemarlensis	Chordata	mitochondrial	0.111	James et al. 2016
Anolis	oculatus	Chordata	mitochondrial	0.1087	James et al. 2016
Charina	bottae	Chordata	mitochondrial	0.1078	James et al. 2016
Aerodramus	spodiopygius	Chordata	mitochondrial	0.1069	James et al. 2016
Troglodytes	troglodytes	Chordata	mitochondrial	0.1057	James et al. 2016
Apodemus	peninsulae	Chordata	mitochondrial	0.1056	James et al. 2016
Peromyscus	merriami	Chordata	mitochondrial	0.1056	James et al. 2016
Sabanejewia	aurata	Chordata	mitochondrial	0.1045	James et al. 2016
Crotalus	oreganus	Chordata	mitochondrial	0.1039	James et al. 2016
Microtus	agrestis	Chordata	mitochondrial	0.1039	James et al. 2016
Podarcis	lilfordi	Chordata	mitochondrial	0.1008	James et al. 2016
Microcebus	rufus	Chordata	mitochondrial	0.1002	James et al. 2016
Cherax	tenuimanus	Arthropoda	mitochondrial	0.0996	James et al. 2016
Xiphorhynchus	spixii	Chordata	mitochondrial	0.0996	James et al. 2016
Anolis	fuscoauratus	Chordata	mitochondrial	0.0994	James et al. 2016
Holbrookia	maculata	Chordata	mitochondrial	0.0992	James et al. 2016
Euhadra	brandtii	Mollusca	mitochondrial	0.098	James et al. 2016
Cherax	destructor	Arthropoda	mitochondrial	0.0975	James et al. 2016
Cottus	bairdii	Chordata	mitochondrial	0.0969	James et al. 2016
Thrichomys	apereoides	Chordata	mitochondrial	0.0959	James et al. 2016
Lepus	mandshuricus	Chordata	mitochondrial	0.0952	James et al. 2016
Trichosurus	caninus	Chordata	mitochondrial	0.0928	James et al. 2016
Lacerta	schreiberi	Chordata	mitochondrial	0.0925	James et al. 2016
Peromyscus	boylii	Chordata	mitochondrial	0.0924	James et al. 2016
Leptynia	attenuata	Arthropoda	mitochondrial	0.0922	James et al. 2016
Petrochromis	polyodon	Chordata	mitochondrial	0.0919	James et al. 2016
Biomphalaria	glabrata	Mollusca	mitochondrial	0.0917	James et al. 2016
Nectarinia	notata	Chordata	mitochondrial	0.0891	James et al. 2016
Blarina	carolinensis	Chordata	mitochondrial	0.089	James et al. 2016
Crematogaster	captiosa	Arthropoda	mitochondrial	0.0887	James et al. 2016
Plethodon	stormi	Chordata	mitochondrial	0.0887	James et al. 2016
Xiphorhynchus	guttatus	Chordata	mitochondrial	0.0883	James et al. 2016
Crocidura	dsinezumi	Chordata	mitochondrial	0.088	James et al. 2016
Ctenomys	boliviensis	Chordata	mitochondrial	0.0866	James et al. 2016
Lacerta	nairensis	Chordata	mitochondrial	0.0861	James et al. 2016
Gorilla	gorilla	Chordata	mitochondrial	0.0858	James et al. 2016
Reticulitermes	lucifugus	Arthropoda	mitochondrial	0.0857	James et al. 2016
Carollia	brevicauda	Chordata	mitochondrial	0.0854	James et al. 2016
Peromyscus	eremicus	Chordata	mitochondrial	0.0852	James et al. 2016
Mantella	aurantiaca	Chordata	mitochondrial	0.0851	James et al. 2016
Pelodytes	punctatus	Chordata	mitochondrial	0.0849	James et al. 2016
Rana	virgatipes	Chordata	mitochondrial	0.0847	James et al. 2016
Bufo	rangeri	Chordata	mitochondrial	0.0835	James et al. 2016
Cacicus	cela	Chordata	mitochondrial	0.0835	James et al. 2016
Sigmodon	toltecus	Chordata	mitochondrial	0.0832	James et al. 2016
Bufo	terrestris	Chordata	mitochondrial	0.0829	James et al. 2016
Todus	angustirostris	Chordata	mitochondrial	0.0829	James et al. 2016
Trinomys	dimidiatus	Chordata	mitochondrial	0.0823	James et al. 2016
Strongylocentrotus	droebachiensis	Echinodermata	mitochondrial	0.082	James et al. 2016
Stenonema	vicarium	Arthropoda	mitochondrial	0.0816	James et al. 2016
Parus	caeruleus	Chordata	mitochondrial	0.0815	James et al. 2016
Phrynocephalus	frontalis	Chordata	mitochondrial	0.0804	James et al. 2016
Micrurus	altirostris	Chordata	mitochondrial	0.0802	James et al. 2016
Caenorhabditis	remanei	Nematoda	nuclear	0.078	Cutter et al. 2006, Jovelin et al. 2009, Dey et al. 2012
Achatinella	mustelina	Mollusca	mitochondrial	0.0778	James et al. 2016
Nectarinia	humbloti	Chordata	mitochondrial	0.0766	James et al. 2016
Xiphorhynchus	picus	Chordata	mitochondrial	0.0756	James et al. 2016
Maoricicada	campbelli	Arthropoda	mitochondrial	0.0754	James et al. 2016
Rana	chensinensis	Chordata	mitochondrial	0.0746	James et al. 2016
Leptynia	caprai	Arthropoda	mitochondrial	0.0743	James et al. 2016
Leptura	modicenotata	Arthropoda	mitochondrial	0.0738	James et al. 2016
Neochlamisus	bimaculatus	Arthropoda	mitochondrial	0.0732	James et al. 2016
Ameiva	chrysolaema	Chordata	mitochondrial	0.0732	James et al. 2016
Poeciliopsis	infans	Chordata	mitochondrial	0.073	James et al. 2016
Aegla	jarai	Arthropoda	mitochondrial	0.0729	James et al. 2016
Uma	notata	Chordata	mitochondrial	0.0719	James et al. 2016
Aerodramus	salangana	Chordata	mitochondrial	0.0717	James et al. 2016
Varroa	jacobsoni	Arthropoda	mitochondrial	0.0713	James et al. 2016
Aegla	grisella	Arthropoda	mitochondrial	0.071	James et al. 2016
Myrmecocystus	mimicus	Arthropoda	mitochondrial	0.0709	James et al. 2016
Macaca	tonkeana	Chordata	mitochondrial	0.0708	James et al. 2016
Drosophila	innubila	Arthropoda	nuclear	0.0699	Dyer & Jaenike 2004
Chelonibia	testudinaria	Arthropoda	mitochondrial	0.0699	James et al. 2016
Nectarinia	sovimanga	Chordata	mitochondrial	0.0699	James et al. 2016
Diadema	antillarum	Echinodermata	mitochondrial	0.0699	James et al. 2016
Auxis	rochei	Chordata	mitochondrial	0.069	James et al. 2016
Hemideina	maori	Arthropoda	mitochondrial	0.0686	James et al. 2016
Diadema	paucispinum	Echinodermata	mitochondrial	0.0679	James et al. 2016
Neomys	anomalus	Chordata	mitochondrial	0.0677	James et al. 2016
Phrynocephalus	theobaldi	Chordata	mitochondrial	0.0672	James et al. 2016
Quincuncina	infucata	Mollusca	mitochondrial	0.0667	James et al. 2016
Pyrgulopsis	thompsoni	Mollusca	mitochondrial	0.0664	James et al. 2016
Sorex	preblei	Chordata	mitochondrial	0.0656	James et al. 2016
Sarotherodon	melanotheron	Chordata	mitochondrial	0.0644	James et al. 2016
Spermophilus	parryii	Chordata	mitochondrial	0.0644	James et al. 2016
Oxymycterus	dasytrichus	Chordata	mitochondrial	0.0643	James et al. 2016
Ochotona	cansus	Chordata	mitochondrial	0.064	James et al. 2016
Aphelocoma	californica	Chordata	mitochondrial	0.0636	James et al. 2016
Psittacus	erithacus	Chordata	mitochondrial	0.0632	James et al. 2016
Euxinia	maeoticus	Arthropoda	mitochondrial	0.0629	James et al. 2016
Timema	cristinae	Arthropoda	mitochondrial	0.0627	James et al. 2016
Gazella	gazella	Chordata	mitochondrial	0.0625	James et al. 2016
Glossophaga	commissarisi	Chordata	mitochondrial	0.0618	James et al. 2016
Aegotheles	wallacii	Chordata	mitochondrial	0.0617	James et al. 2016
Laudakia	caucasia	Chordata	mitochondrial	0.0614	James et al. 2016
Garrulax	canorus	Chordata	mitochondrial	0.0602	James et al. 2016
Dendroica	adelaidae	Chordata	mitochondrial	0.0593	James et al. 2016
Baiomys	taylori	Chordata	mitochondrial	0.0591	James et al. 2016
Drosophila	recens	Arthropoda	nuclear	0.059	Dyer et al. 2007
Plethodon	richmondi	Chordata	mitochondrial	0.0583	James et al. 2016
Alytes	obstetricans	Chordata	mitochondrial	0.0577	James et al. 2016
Proechimys	cuvieri	Chordata	mitochondrial	0.0572	James et al. 2016
Cyclura	nubila	Chordata	mitochondrial	0.0571	James et al. 2016
Sorex	minutissimus	Chordata	mitochondrial	0.0568	James et al. 2016
Panthera	pardus	Chordata	mitochondrial	0.0549	James et al. 2016
Microcebus	murinus	Chordata	mitochondrial	0.0541	James et al. 2016
Neomicropteryx	matsumurana	Arthropoda	mitochondrial	0.054	James et al. 2016
Artibeus	jamaicensis	Chordata	mitochondrial	0.0532	James et al. 2016
Carollia	sowelli	Chordata	mitochondrial	0.0531	James et al. 2016
Carollia	perspicillata	Chordata	mitochondrial	0.053	James et al. 2016
Sorex	thompsoni	Chordata	mitochondrial	0.0518	James et al. 2016
Calomys	musculinus	Chordata	mitochondrial	0.0512	James et al. 2016
Uma	scoparia	Chordata	mitochondrial	0.0507	James et al. 2016
Blarina	brevicauda	Chordata	mitochondrial	0.0506	James et al. 2016
Moschus	chrysogaster	Chordata	mitochondrial	0.05	James et al. 2016
